# Supplementary material for: A novel statistical method for assessing effective adherence to medication and calculating optimal drug dosages
Source: PLoS One. 2018 Apr 20;13(4):e0195663. doi: 10.1371/journal.pone.0195663 (PMC5909911; doi:10.1371/journal.pone.0195663)
Supplement: S1 Stata Code — (DO) [file pone.0195663.s004.do]

/////Calculate proportion of time above threshold for single patient given known threshold parameters, theta, beta, and decay rate alpha////


/// To run code place do file in same directory as "S4_example_INCA_data.dta" and execute using the "do" command in stata.///


quietly{
clear
local t_half = 11.5 ///hours

local alpha = ln(2)/`t_half'
noisily display "alpha = " `alpha'

local beta = 10000
local theta = 0.6

/*Generate look up table of time-integral of threshold function values as function of concentration for given parameter values.

Look up table covers values from 4 to 0 in descending order. 10000 steps
Integral values contained in table
To Find definite integral of threshold function between doses, look up integral values for c_after[n-1] and c_before[n] and subtract
*/

set obs 10000   

gen c_step = 4-4*(_n-1)/10000
gen t_step = -ln(c_step/4)/`alpha'
gen thresh_c = 1/(1+exp(-`beta'*(c_step - `theta')))
replace thresh_c = 0 if (thresh_c ==. & exp(-`beta'*(c_step - `theta')) > 10^37)
integ thresh_c t_step, gen (tat_int)
putmata c_step tat_int, replace   

///Save look up table as mata vectors as too large for stata IC.


use "S4_example_INCA_data.dta", clear
preserve


/* format dates. Already done if in stata format, Needs to be done if in csv */

gen date2=.
capture confirm string variable DateofDeviceUse
                if !_rc {
						replace date2=date(DateofDeviceUse, "DM20Y")
						}
				else {
						replace date2=DateofDeviceUse
						}
format date2 %td
format TimeofDeviceUse %tcHH:MM:SS
gen t=hms(hh(TimeofDeviceUse),mm(TimeofDeviceUse),ss(TimeofDeviceUse))
format t %tcHH:MM:SS
drop TimeofDeviceUse
rename t TimeofDeviceUse


gen double datetime = date2*24*60*60*1000 +60*365*24*60*60*1000 + 15*24*60*60*1000 + TimeofDeviceUse
format datetime %tcDD/NN/CCYY_HH:MM:SS
replace datetime=date2*24*60*60*1000 if datetime==.

sort datetime
capture confirm variable FOClass FOError
if !_rc { 
		drop ORClass
		drop ORError
		rename FOClass ORClass
	rename FOError ORError
}
destring ORClass, replace force
destring ORError, replace force

//Drop where no attempt was made (dose dumping, bookmarking error)
drop if ORClass==0 
drop if (ORClass ==2 & ORError ==0)
drop if (ORClass ==2 & ORError ==5)

count
noisily di "Number of attempted doses = " `r(N)'

gen dose_weight=.
replace dose_weight = 1 if (ORClass ==1)
replace dose_weight =1 if (ORClass==2 & ORError ==1)
replace dose_weight = 1 if (ORClass==2 & ORError ==2)
replace dose_weight = 1 if (ORClass==2 & ORError ==3)

replace dose_weight = 0.5 if (ORClass==2 & ORError ==4)

replace dose_weight = 0.7 if (ORClass==2 & ORError ==9)


count if dose_weight!=. & dose_weight>0
noisily di "Number of doses partially received= " `r(N)'
count if dose_weight==1
noisily di "Number of correctly taken doses = " `r(N)'

// Sigmoidal curve for dose/pifr function
replace dose_weight = (1 + exp(-0.01*(PeakInspiratoryFlowRatelmi - 40)))^(-1) if (dose_weight!=. & dose_weight!=0)


// Calculate concentration at each dose-time

gen c_before =.
gen c_after =.
gen t_a_t =.
gen t_lag=.
replace c_before = `theta' in 1
replace c_after =`theta' + dose_weight in 1

replace t_lag = (datetime[_n] - datetime[_n-1])/3600000 in 2/l

local N=_N
qui forvalues i=2/`N' {

replace c_before = c_after[_n-1]*exp(-1*`alpha'*t_lag) in `i'
replace c_after = c_before + dose_weight in `i'

}


/// Look-up index for c_step matrix = 10000 - round(c_after/0.0004). If conc.>3.9998 look-up not defined so let integral=lag-time until drops below 3.9998
mata:
TAT = 0

for(i=2; i<st_nobs(); i++){
k = st_data(i, "c_before")
l = st_data(i-1, "c_after")
if(l>=3.9998){
	if(k>=3.9998){
	TAT=TAT+st_data(i, "t_lag")
	
	}
	else {
	TAT = TAT+ ((-ln(3.9998/l))/st_local("alpha")) + tat_int[10000-round(k/0.0004)]
	
	}
	}
else {

TAT = TAT+ tat_int[10000-round(k/0.0004)] - tat_int[10000-round(l/0.0004)]


}
}

st_local("TAT", strofreal(TAT))

end


local t_tot = (datetime[_N] - datetime[1])/ 3600000 


noisily display "Time above threshold = " `TAT'  "hrs"

noisily display "Total time = "`t_tot' "hrs"
noisily display "Proportion time above threshold = " `TAT'/`t_tot'


restore

}
